# Supplementary material for: Student perception data on online learning using heutagogy approach in the Faculty of Mathematics and Natural Sciences of Universitas Negeri Makassar, Indonesia
Source: Data Brief. 2020 Jan 21;29:105152. doi: 10.1016/j.dib.2020.105152 (PMC6997495; doi:10.1016/j.dib.2020.105152)
Supplement: Supplementary file 1 — Multimedia component 1 [file mmc1.xml]

<?xml version="1.0" encoding="utf-8" standalone="no"?>
<data>
  <datasets>
    <author>abdul.rahman@unm.ac.id</author>
    <type>1</type>
    <dataset>
      <name>Dataset of Student Perception about Online Learning at Faculty of Mathematics and Natural Sciences, Universitas Negeri Makassar, Indonesia</name>
      <caption />
      <description>This dataset is student perception about online learning at Faculty of Mathematics and Natural Sciences, Universitas Negeri Makassar, Indonesia</description>
      <filetype>
        <name />
      </filetype>
      <filesize />
      <source>0</source>
      <sourcename>Original Data</sourcename>
      <access>
        <type>1</type>
        <name>Data available in data repository</name>
        <reponame>Mendeley Data</reponame>
        <PersistentId>10.17632/8myyf5t45z.3 </PersistentId>
        <deeplinkurl>https://data.mendeley.com/datasets/8myyf5t45z/3 </deeplinkurl>
      </access>
    </dataset>
  </datasets>
</data>
